# Supplementary material for: Delivering effective, comprehensive, multi-exercise component cardiac rehabilitation (CR) for chronic heart failure patients in low resource settings in sub-Saharan Africa: Queen Elizabeth Central Hospital—(QECH-CR) randomised CR study, Malawi
Source: PLoS One. 2024 May 24;19(5):e0297564. doi: 10.1371/journal.pone.0297564 (PMC11125511; doi:10.1371/journal.pone.0297564)
Supplement: S1 Dataset — (XLS) [file pone.0297564.s002.xls]

## Sheet: Qech dataset sort
GROUPS	GENDER	ID	AGE	CVDDIAGNOSIS	ASTHMACOPD	CVDDIAGNOSISDATE	CVDDURATION	HIV	ARTREGIMEN	ARTDURATION	ARTSTART	HYPERTENSION	ANTIHYPERTENSIVE	T2DIABETES	T1DIABETES	ANTIDIABETIC	FUROSEMIDE	ENALAPRIL	AMLODIPINE	ATENOLOL	SPIRONOLACTONE	LOSARTAN	HCTZ	DIXON	ASPIRIN	METFORMIN	GLIBENCLAMIDE	NIFEDIPINE	FERROUSSULPHATE	CAPTOPRIL	CARVEDILOL	PROPANOLOL	ISORSOBIDE	AMINOPHYLLINE	SALBUTAMOL	BETABLOCKED	EJECTIONFRACTION	MARITALSTATUS	NUMBEROFCHILDREN	SMOKING	ALCOHOL	ENGAGEDINPHYSICALEXERCISE	CHATTING	WALKING	GYMBASEDAEROBICS	SINGING	WATCHINGSOCCER	VOLLEYBALL	PLAINGBAWO
1	2	CRC-01	72	CCF	NO	2015	3	1	13A	1	2018	NO	NO	2	NO	NO	YES	YES	YES	NO	YES	YES	NO	NO	NO	NO	NO	NO	NO	NO	NO	NO	NO	NO	NO	NO	40	MARRIED	10	NO	NO	NO	YES	NO	NO	NO	YES	NO	NO
1	1	CRC-02	63	CCF	NO	2013	2	2	NA	4	NA	YES	YES	2	NO	NO	YES	YES	NO	YES	NO	NO	NO	NO	NO	NO	NO	NO	NO	NO	NO	NO	NO	NO	NO	YES	40	MARRIED	5	NO	NO	NO	YES	NO	NO	NO	NO	NO	NO
1	1	CRC-03	75	Hypertensive heart	NO	2011	1	2	NA	4	NA	YES	YES	2	NO	NA	YES	NO	NO	NO	YES	NO	YES	NO	NO	NO	NO	NO	NO	NO	NO	NO	NO	NO	NO	NO	45	WIDOW	0	NO	NO	YES	NO	YES	NO	NO	NO	NO	NO
1	1	CRC-04	60	Dilated cardiomegaly	NO	2018	3	2	NA	4	NA	YES	YES	1	NO	YES	YES	NO	NO	YES	YES	NO	NO	NO	NO	YES	YES	NO	NO	NO	NO	NO	NO	NO	NO	YES	50	MARRIED	7	NO	NO	NO	YES	NO	NO	NO	NO	NO	NO
1	1	CRC-05	48	Hypertensive heart	NO	2016	3	1	13A	1	2017	YES	YES	2	NO	NA	YES	YES	NO	NO	NO	NO	NO	NO	NO	NO	NO	NO	NO	NO	NO	NO	NO	NO	NO	NO	48	MARRIED	3	NO	NO	NO	YES	NO	NO	NO	NO	NO	NO
1	1	CRC-06	24	Rheumatic heart disease	NO	2020	3	2	NA	4	NA	NO	NO	2	NO	NA	YES	YES	NO	NO	YES	NO	NO	NO	NO	NO	NO	NO	NO	NO	NO	NO	NO	NO	NO	NO	63	MARRIED	2	NO	NO	YES	NO	NO	YES	NO	NO	NO	NO
1	1	CRC-07	30	Rheumatic heart disease	NO	2013	2	2	NA	4	NA	NO	NO	2	NO	NA	YES	YES	NO	YES	NO	NO	NO	NO	NO	NO	NO	NO	YES	NO	NO	NO	NO	NO	NO	YES	63	MARRIED	2	NO	NO	NO	YES	NO	NO	NO	NO	NO	NO
1	1	CRC-08	67	Hypertensive heart	NO	2020	3	1	13A	2	2014	YES	YES	1	NO	NO	YES	NO	NO	YES	NO	NO	YES	NO	NO	NO	NO	NO	NO	NO	NO	NO	NO	NO	NO	NO	80	Divorced	3	NO	NO	NO	YES	NO	NO	NO	NO	NO	NO
1	2	CRC-09	64	Arterial Fibrillation	NO	2019	3	2	NA	4	NA	NO	NO	2	NO	NO	YES	YES	NO	NO	NO	NO	NO	YES	YES	NO	NO	NO	NO	NO	NO	NO	NO	NO	NO	YES	45	MARRIED	5	NO	NO	NO	YES	NO	NO	NO	NO	NO	NO
1	2	CRC-10	73	Rheumatic heart disease	NO	2011	1	1	13A	3	2008	YES	YES	1	NO	NO	NO	NO	YES	YES	NO	NO	NO	NO	NO	NO	NO	NO	NO	NO	NO	NO	NO	NO	NO	YES	40	MARRIED	4	NO	NO	NO	YES	NO	NO	NO	NO	NO	NO
1	2	CRC-11	70	Hypertensive heart	NO	2019	3	1	13A	2	2013	YES	YES	2	NO	NO	YES	YES	NO	NO	NO	NO	NO	YES	NO	NO	NO	NO	NO	NO	NO	NO	NO	NO	NO	NO	40	MARRIED	2	NO	NO	NO	YES	NO	NO	NO	NO	NO	NO
1	1	CRC-12	38	Post COPD	YES	2019	3	2	NA	4	NA	YES	YES	2	NO	NO	YES	NO	NO	YES	YES	NO	NO	NO	NO	NO	NO	NO	NO	NO	NO	NO	NO	NO	NO	YES	48	MARRIED	2	NO	NO	NO	NO	NO	NO	YES	NO	NO	NO
1	2	CRC-13	64	Hypertensive heart	NO	2020	3	1	13A	2	2014	YES	YES	2	NO	NO	YES	YES	YES	NO	NO	NO	NO	NO	NO	NO	NO	NO	NO	NO	NO	NO	NO	NO	NO	NO	40	MARRIED	4	NO	NO	NO	YES	NO	NO	NO	NO	NO	NO
1	2	CRC-14	64	Hypertensive heart	NO	2018	3	1	13A	2	2010	YES	YES	2	NO	NO	YES	NO	NO	YES	NO	NO	NO	NO	NO	NO	NO	NO	NO	YES	NO	NO	NO	NO	NO	YES	45	MARRIED	6	NO	NO	YES	NO	YES	NO	NO	NO	NO	NO
1	1	CRC-15	48	Hypertensive heart	NO	2014	2	1	13A	2	2011	YES	YES	2	NO	NO	YES	NO	NO	YES	NO	NO	NO	NO	NO	NO	NO	NO	NO	NO	NO	NO	NO	NO	NO	YES	55	MARRIED	4	NO	NO	NO	YES	NO	NO	NO	NO	NO	NO
1	1	CRC-16	78	Hypertensive heart	NO	2017	3	2	NA	4	NA	YES	YES	2	NO	NO	YES	NO	NO	YES	NO	NO	YES	NO	NO	NO	NO	NO	NO	NO	NO	NO	NO	NO	NO	YES	40	WIDOW	6	NO	NO	NO	YES	NO	NO	NO	NO	NO	NO
1	1	CRC-17	76	Uncompensated CCF	NO	2021	3	1	13A	1	2016	YES	YES	2	NO	NO	YES	YES	YES	NO	NO	NO	NO	NO	NO	NO	NO	NO	NO	NO	NO	NO	NO	NO	NO	NO	45	MARRIED	5	NO	YES	NO	YES	NO	NO	NO	NO	NO	NO
1	1	CRC-19	50	Hypertensive heart	NO	2018	3	2	NA	4	NA	YES	YES	2	NO	NA	YES	YES	YES	YES	NO	NO	NO	NO	NO	NO	NO	NO	NO	NO	NO	NO	NO	NO	NO	YES	63	MARRIED	7	NO	NO	NO	YES	NO	NO	NO	NO	NO	NO
1	2	CRC-20	60	Hypertensive heart	NO	2017	3	1	13A	2	2010	YES	YES	2	NO	NA	YES	NO	NO	YES	NO	NO	YES	NO	NO	NO	NO	NO	NO	NO	NO	NO	NO	NO	NO	YES	50	MARRIED	4	NO	NO	NO	YES	NO	NO	NO	NO	NO	NO
1	1	CRC-21	29	Rheumatic heart disease	NO	2016	3	2	NA	4	NA	YES	YES	2	NO	NA	YES	YES	NO	NO	YES	NO	NO	NO	NO	NO	NO	NO	NO	NO	NO	NO	NO	NO	NO	NO	45	MARRIED	5	NO	NO	NO	YES	NO	NO	NO	NO	NO	NO
1	1	CRC-22	26	Valvular heart disease	NO	2015	2	2	NA	4	NA	NO	NO	2	NO	NO	YES	YES	NO	NO	NO	NO	NO	YES	YES	NO	NO	NO	NO	NO	NO	NO	NO	NO	NO	YES	40	SINGLE	0	NO	NO	NO	YES	NO	NO	NO	NO	NO	NO
1	1	CRC-18	50	CCF	NO	2018	3	2	NA	4	NA	YES	YES	2	NO	NA	YES	YES	NO	YES	YES	NO	NO	NO	NO	NO	NO	NO	NO	NO	NO	NO	NO	NO	NO	YES	55	MARRIED	5	NO	NO	NO	YES	NO	NO	NO	NO	NO	NO
1	2	CRC-23	59	Severe asthma	YES	2013	2	2	NA	4	NA	YES	YES	2	NO	NA	NO	NO	YES	YES	NO	NO	YES	NO	YES	NO	NO	NO	NO	NO	NO	NO	NO	NO	NO	YES	68	MARRIED	5	NO	NO	NO	YES	NO	NO	NO	NO	NO	NO
1	1	CRC-24	68	Hypertensive heart	NO	2017	3	2	NA	4	NA	YES	YES	2	NO	NA	YES	NO	YES	YES	NO	NO	NO	NO	NO	NO	NO	NO	NO	NO	NO	NO	NO	NO	NO	YES	45	MARRIED	7	NO	NO	NO	YES	NO	NO	NO	NO	NO	NO
1	1	CRC-25	62	Post COPD	YES	2018	3	2	NA	4	NA	YES	YES	2	NO	NA	YES	NO	YES	YES	NO	NO	NO	NO	NO	NO	NO	NO	NO	NO	NO	NO	NO	NO	NO	YES	58	WIDOW	3	NO	NO	NO	YES	NO	NO	NO	NO	NO	NO
1	1	CRC-26	30	Biventricular heart failure	NO	2020	3	1	13A	1	2016	YES	YES	2	NO	NO	YES	YES	YES	NO	NO	NO	NO	NO	YES	NO	NO	NO	NO	NO	NO	NO	NO	NO	NO	NO	54	MARRIED	3	NO	NO	NO	NO	NO	NO	NO	NO	NO	YES
1	1	CRC-27	40	Dilated cardiomegaly	NO	2020	3	2	NA	4	NA	YES	YES	2	NO	NO	YES	YES	NO	YES	YES	NO	NO	NO	NO	NO	NO	NO	NO	NO	NO	NO	NO	NO	NO	YES	53	MARRIED	4	NO	NO	NO	YES	NO	NO	NO	NO	NO	NO
1	1	CRC-28	44	Biventricular heart failure	NO	2018	3	1	13A	2	2014	YES	YES	1	NO	YES	YES	YES	NO	YES	NO	NO	NO	NO	YES	NO	NO	NO	NO	NO	NO	NO	NO	NO	NO	YES	65	MARRIED	3	NO	NO	NO	NO	NO	NO	YES	NO	NO	NO
1	2	CRC-29	37	Rheumatic heart disease	NO	2019	3	2	NA	4	NA	NO	NO	2	NO	NO	YES	YES	NO	NO	NO	NO	NO	NO	NO	NO	NO	NO	NO	NO	NO	NO	NO	NO	NO	NO	57	MARRIED	6	NO	NO	NO	YES	NO	NO	NO	NO	NO	NO
1	2	CRC-30	23	Rheumatic heart disease	NO	2017	3	2	NA	4	NA	NO	NO	2	NO	NO	YES	YES	NO	NO	YES	NO	NO	NO	NO	NO	NO	NO	NO	NO	NO	NO	NO	NO	NO	NO	65	SINGLE	0	NO	NO	NO	YES	NO	NO	NO	NO	NO	NO
2	1	CRT-01	48	Dilated cardiomyopathy	NO	2018	3	2	NA	4	NA	YES	YES	2	NO	No	YES	NO	NO	YES	NO	NO	NO	NO	NO	NO	NO	NO	NO	NO	NO	NO	NO	NO	NO	YES	40	MARRIED	4	NO	NO	NO	YES	NO	NO	NO	NO	NO	NO
2	1	CRT-02	56	Rheumatic heart disease	NO	2018	3	2	NA	4	NA	YES	YES	2	NO	NO	YES	NO	NO	YES	NO	NO	NO	NO	NO	NO	NO	NO	NO	NO	NO	NO	NO	NO	NO	YES	55	WIDOW	5	NO	NO	NO	YES	NO	NO	NO	NO	NO	NO
2	1	CRT-03	21	Congenital heart disease	NO	2009	1	2	NA	4	NA	NO	NO	2	NO	NO	YES	NO	NO	YES	YES	NO	NO	NO	NO	NO	NO	NO	NO	NO	NO	NO	NO	NO	NO	YES	63	SINGLE	0	NO	NO	NO	YES	NO	NO	NO	NO	NO	NO
2	1	CRT-04	50	Hypertensive heart	NO	2017	3	1	13A	1	2020	YES	YES	1	NO	YES	YES	NO	NO	YES	YES	NO	NO	NO	NO	YES	NO	NO	NO	NO	NO	NO	NO	NO	NO	YES	55	MARRIED	4	NO	NO	NO	YES	NO	NO	NO	NO	NO	NO
2	2	CRT-05	34	CCF	NO	2021	3	2	NA	4	NA	YES	YES	1	NO	NO	NO	YES	NO	YES	YES	NO	NO	NO	NO	NO	NO	NO	NO	NO	NO	NO	NO	NO	NO	YES	40	SINGLE	0	NO	YES	YES	NO	NO	NO	NO	NO	YES	NO
2	1	CRT-06	49	Hypertensive heart	NO	2017	3	1	13A	3	2009	YES	YES	1	NO	YES	YES	YES	NO	NO	YES	NO	NO	NO	NO	YES	YES	NO	NO	NO	NO	NO	NO	NO	NO	NO	63	MARRIED	4	NO	NO	NO	YES	NO	NO	NO	NO	NO	NO
2	2	CRT-07	60	Rheumatic heart disease	NO	2016	3	1	13A	2	2013	YES	YES	2	NO	NO	YES	YES	NO	YES	YES	NO	NO	NO	NO	NO	NO	NO	NO	NO	NO	NO	NO	NO	NO	YES	40	MARRIED	5	YES	YES	NO	YES	NO	NO	NO	NO	NO	NO
2	1	CRT-08	56	Hypertensive heart	NO	2017	3	2	NA	4	NA	YES	YES	2	NO	NO	YES	NO	NO	YES	NO	NO	YES	NO	YES	NO	NO	NO	NO	NO	NO	NO	NO	NO	NO	YES	43	MARRIED	7	NO	NO	NO	YES	NO	NO	NO	NO	NO	NO
2	1	CRT-09	51	CCF	NO	2019	3	1	13A	1	2016	YES	YES	2	NO	NO	YES	NO	NO	YES	NO	NO	NO	NO	NO	NO	NO	NO	NO	NO	NO	NO	NO	NO	NO	YES	53	MARRIED	4	NO	NO	NO	YES	NO	NO	NO	NO	NO	NO
2	1	CRT-10	40	CCF	NO	2020	3	1	13A	2	2012	NO	NO	1	NO	NO	YES	NO	NO	NO	YES	NO	NO	NO	NO	NO	NO	NO	NO	NO	NO	NO	NO	NO	NO	NO	60	MARRIED	3	NO	NO	NO	YES	NO	NO	NO	NO	NO	NO
2	2	CRT-11	54	CCF	NO	2017	3	2	NA	4	NA	YES	YES	2	NO	NO	YES	YES	NO	YES	YES	NO	NO	NO	NO	NO	NO	NO	NO	NO	NO	NO	NO	NO	NO	YES	40	MARRIED	4	NO	NO	NO	YES	NO	NO	NO	NO	NO	NO
2	2	CRT-12	51	CCF	NO	2019	3	1	13A	2	2014	YES	YES	2	NO	NO	NO	YES	NO	NO	YES	NO	NO	NO	NO	NO	NO	NO	NO	NO	NO	NO	NO	NO	NO	NO	50	MARRIED	3	NO	NO	NO	YES	NO	NO	NO	NO	NO	NO
2	2	CRT-13	56	Post COPD	YES	2016	3	1	13A	2	2013	YES	YES	2	NO	NO	NO	NO	YES	YES	NO	NO	YES	NO	YES	NO	NO	NO	NO	NO	NO	NO	NO	NO	NO	YES	63	MARRIED	5	NO	NO	NO	YES	NO	NO	NO	NO	NO	NO
2	2	CRT-14	44	Biventricular heart failure	NO	2021	3	1	13A	2	2014	NO	NO	2	NO	NA	YES	NO	NO	NO	NO	NO	NO	NO	NO	NO	NO	NO	NO	NO	NO	NO	NO	NO	NO	NO	67	MARRIED	3	NO	YES	YES	NO	YES	NO	NO	NO	NO	NO
2	1	CRT-15	64	Hypertensive heart	NO	2009	1	1	13A	2	2010	YES	YES	2	NO	NA	YES	YES	YES	YES	NO	NO	NO	NO	NO	NO	NO	NO	NO	NO	NO	NO	NO	NO	NO	YES	68	WIDOW	5	NO	NO	NO	YES	NO	NO	NO	NO	NO	NO
2	1	CRT-16	46	CCF	NO	2017	3	1	13A	3	2008	YES	YES	2	NO	NO	YES	YES	NO	YES	NO	NO	NO	NO	YES	NO	NO	NO	NO	NO	NO	NO	NO	NO	NO	YES	43	MARRIED	3	NO	NO	YES	NO	YES	NO	NO	NO	NO	NO
2	1	CRT-17	53	Hypertensive heart	NO	2020	3	1	13A	1	2015	YES	YES	2	NO	NO	YES	YES	YES	NO	NO	NO	NO	NO	NO	NO	NO	YES	NO	NO	NO	NO	NO	NO	NO	NO	65	MARRIED	5	NO	NO	NO	YES	NO	NO	NO	NO	NO	NO
2	1	CRT-18	66	Decompensated CCF	NO	2019	3	2	NA	4	NA	YES	YES	2	NO	NA	YES	NO	YES	YES	YES	NO	NO	NO	YES	NO	NO	NO	NO	NO	NO	NO	NO	NO	NO	YES	40	SINGLE	6	NO	NO	NO	YES	NO	NO	YES	NO	NO	NO
2	1	CRT-19	68	CCF	NO	2018	3	2	NA	4	NA	YES	YES	2	NO	NA	NO	YES	NO	YES	YES	NO	NO	NO	YES	NO	NO	NO	NO	NO	NO	NO	NO	NO	NO	YES	64	MARRIED	2	NO	NO	NO	YES	NO	NO	NO	NO	NO	NO
2	2	CRT-20	41	Dilated cardiomegaly	NO	2019	3	2	NA	4	NA	YES	YES	2	NO	NA	NO	NO	YES	NO	NO	NO	NO	NO	NO	NO	NO	NO	NO	NO	NO	NO	NO	NO	NO	NO	65	MARRIED	3	NO	NO	NO	NO	NO	NO	NO	NO	NO	YES
2	2	CRT-21	40	Left ventricular hypertrophy	NO	2020	3	1	13A	1	2015	YES	YES	1	NO	YES	NO	NO	NO	YES	NO	NO	YES	NO	YES	YES	YES	YES	NO	NO	NO	NO	YES	NO	NO	YES	65	MARRIED	2	NO	NO	NO	YES	NO	NO	NO	NO	NO	NO
2	2	CRT-22	75	Hypertensive heart	NO	1984	1	2	NA	4	NA	YES	YES	2	NO	NA	NO	NO	YES	YES	YES	NO	NO	NO	YES	NO	NO	NO	NO	NO	NO	NO	NO	NO	NO	YES	40	MARRIED	6	NO	NO	NO	YES	NO	NO	NO	NO	NO	NO
2	2	CRT-23	73	Left ventricular hypertrophy	NO	2019	3	2	NA	4	NA	YES	YES	2	NO	NA	NO	NO	NO	NO	NO	NO	YES	NO	NO	NO	NO	NO	NO	NO	YES	NO	NO	NO	NO	YES	58	MARRIED	6	NO	NO	YES	NO	NO	NO	NO	NO	NO	NO
2	2	CRT-24	43	Left ventricular hypertrophy	NO	2021	3	1	13A	2	2014	YES	YES	2	NO	NA	NO	NO	NO	NO	YES	NO	YES	NO	NO	NO	NO	YES	NO	NO	NO	NO	NO	YES	YES	NO	63	SINGLE	2	NO	NO	NO	YES	NO	NO	NO	NO	NO	NO
2	2	CRT-25	42	Hypertensive heart	NO	2018	3	2	NA	4	NA	YES	YES	1	NO	YES	NO	YES	NO	YES	NO	NO	NO	NO	NO	YES	NO	NO	NO	NO	NO	NO	NO	NO	NO	YES	71	MARRIED	3	NO	NO	NO	YES	NO	NO	NO	NO	NO	NO
2	2	CRT-26	59	Hypertensive heart	NO	2018	3	1	13A	2	2012	YES	YES	1	NO	YES	YES	NO	NO	YES	NO	NO	NO	NO	NO	YES	YES	NO	NO	YES	NO	NO	NO	NO	NO	YES	57	MARRIED	3	NO	NO	YES	YES	YES	NO	NO	NO	NO	NO
2	2	CRT-27	32	Dilated cardiomyopathy	NO	2021	3	1	13A	1	2016	YES	YES	2	NO	NA	YES	YES	NO	NO	YES	NO	NO	NO	NO	NO	NO	NO	NO	NO	NO	NO	NO	NO	NO	NO	45	MARRIED	2	NO	YES	NO	NO	NO	NO	NO	YES	NO	NO
2	2	CRT-28	50	Hypertensive heart	NO	2020	3	2	NA	4	NA	YES	YES	2	NO	NA	YES	YES	NO	NO	NO	NO	NO	NO	NO	NO	NO	YES	NO	NO	NO	NO	NO	NO	NO	NO	67	SINGLE	2	NO	NO	NO	NO	NO	NO	YES	NO	NO	NO
2	2	CRT-29	80	Rheumatic heart disease	NO	2014	2	2	NA	4	NA	YES	YES	2	NO	NO	YES	YES	NO	NO	NO	NO	NO	NO	YES	NO	NO	NO	NO	NO	NO	NO	NO	NO	NO	NO	45	MARRIED	4	NO	NO	NO	YES	NO	NO	NO	NO	NO	NO
2	1	CRT-30	21	CCF	NO	2020	3	2	NA	4	NA	YES	YES	2	NO	NO	YES	NO	NO	NO	NO	NO	NO	NO	NO	NO	NO	NO	NO	NO	NO	YES	NO	NO	NO	YES	43	MARRIED	1	NO	NO	YES	NO	NO	NO	NO	NO	NO	NO
1	#NULL!		#NULL!			#NULL!	#NULL!	#NULL!		#NULL!				#NULL!																							#NULL!		#NULL!
1	#NULL!		#NULL!			#NULL!	#NULL!	#NULL!		#NULL!				#NULL!																							#NULL!		#NULL!
1	#NULL!		#NULL!			#NULL!	#NULL!	#NULL!		#NULL!				#NULL!																							#NULL!		#NULL!
1	#NULL!		#NULL!			#NULL!	#NULL!	#NULL!		#NULL!				#NULL!																							#NULL!		#NULL!
1	#NULL!		#NULL!			#NULL!	#NULL!	#NULL!		#NULL!				#NULL!																							#NULL!		#NULL!
1	#NULL!		#NULL!			#NULL!	#NULL!	#NULL!		#NULL!				#NULL!																							#NULL!		#NULL!
1	#NULL!		#NULL!			#NULL!	#NULL!	#NULL!		#NULL!				#NULL!																							#NULL!		#NULL!
1	#NULL!		#NULL!			#NULL!	#NULL!	#NULL!		#NULL!				#NULL!																							#NULL!		#NULL!
1	#NULL!		#NULL!			#NULL!	#NULL!	#NULL!		#NULL!				#NULL!																							#NULL!		#NULL!
1	#NULL!		#NULL!			#NULL!	#NULL!	#NULL!		#NULL!				#NULL!																							#NULL!		#NULL!
1	#NULL!		#NULL!			#NULL!	#NULL!	#NULL!		#NULL!				#NULL!																							#NULL!		#NULL!
1	#NULL!		#NULL!			#NULL!	#NULL!	#NULL!		#NULL!				#NULL!																							#NULL!		#NULL!
1	#NULL!		#NULL!			#NULL!	#NULL!	#NULL!		#NULL!				#NULL!																							#NULL!		#NULL!
1	#NULL!		#NULL!			#NULL!	#NULL!	#NULL!		#NULL!				#NULL!																							#NULL!		#NULL!
1	#NULL!		#NULL!			#NULL!	#NULL!	#NULL!		#NULL!				#NULL!																							#NULL!		#NULL!
1	#NULL!		#NULL!			#NULL!	#NULL!	#NULL!		#NULL!				#NULL!																							#NULL!		#NULL!
1	#NULL!		#NULL!			#NULL!	#NULL!	#NULL!		#NULL!				#NULL!																							#NULL!		#NULL!
1	#NULL!		#NULL!			#NULL!	#NULL!	#NULL!		#NULL!				#NULL!																							#NULL!		#NULL!
1	#NULL!		#NULL!			#NULL!	#NULL!	#NULL!		#NULL!				#NULL!																							#NULL!		#NULL!
1	#NULL!		#NULL!			#NULL!	#NULL!	#NULL!		#NULL!				#NULL!																							#NULL!		#NULL!
1	#NULL!		#NULL!			#NULL!	#NULL!	#NULL!		#NULL!				#NULL!																							#NULL!		#NULL!
1	#NULL!		#NULL!			#NULL!	#NULL!	#NULL!		#NULL!				#NULL!																							#NULL!		#NULL!
1	#NULL!		#NULL!			#NULL!	#NULL!	#NULL!		#NULL!				#NULL!																							#NULL!		#NULL!
1	#NULL!		#NULL!			#NULL!	#NULL!	#NULL!		#NULL!				#NULL!																							#NULL!		#NULL!
1	#NULL!		#NULL!			#NULL!	#NULL!	#NULL!		#NULL!				#NULL!																							#NULL!		#NULL!
1	#NULL!		#NULL!			#NULL!	#NULL!	#NULL!		#NULL!				#NULL!																							#NULL!		#NULL!
1	#NULL!		#NULL!			#NULL!	#NULL!	#NULL!		#NULL!				#NULL!																							#NULL!		#NULL!
1	#NULL!		#NULL!			#NULL!	#NULL!	#NULL!		#NULL!				#NULL!																							#NULL!		#NULL!
1	#NULL!		#NULL!			#NULL!	#NULL!	#NULL!		#NULL!				#NULL!																							#NULL!		#NULL!
1	#NULL!		#NULL!			#NULL!	#NULL!	#NULL!		#NULL!				#NULL!																							#NULL!		#NULL!
2	#NULL!		#NULL!			#NULL!	#NULL!	#NULL!		#NULL!				#NULL!																							#NULL!		#NULL!
2	#NULL!		#NULL!			#NULL!	#NULL!	#NULL!		#NULL!				#NULL!																							#NULL!		#NULL!
2	#NULL!		#NULL!			#NULL!	#NULL!	#NULL!		#NULL!				#NULL!																							#NULL!		#NULL!
2	#NULL!		#NULL!			#NULL!	#NULL!	#NULL!		#NULL!				#NULL!																							#NULL!		#NULL!
2	#NULL!		#NULL!			#NULL!	#NULL!	#NULL!		#NULL!				#NULL!																							#NULL!		#NULL!
2	#NULL!		#NULL!			#NULL!	#NULL!	#NULL!		#NULL!				#NULL!																							#NULL!		#NULL!
2	#NULL!		#NULL!			#NULL!	#NULL!	#NULL!		#NULL!				#NULL!																							#NULL!		#NULL!
2	#NULL!		#NULL!			#NULL!	#NULL!	#NULL!		#NULL!				#NULL!																							#NULL!		#NULL!
2	#NULL!		#NULL!			#NULL!	#NULL!	#NULL!		#NULL!				#NULL!																							#NULL!		#NULL!
2	#NULL!		#NULL!			#NULL!	#NULL!	#NULL!		#NULL!				#NULL!																							#NULL!		#NULL!
2	#NULL!		#NULL!			#NULL!	#NULL!	#NULL!		#NULL!				#NULL!																							#NULL!		#NULL!
2	#NULL!		#NULL!			#NULL!	#NULL!	#NULL!		#NULL!				#NULL!																							#NULL!		#NULL!
2	#NULL!		#NULL!			#NULL!	#NULL!	#NULL!		#NULL!				#NULL!																							#NULL!		#NULL!
2	#NULL!		#NULL!			#NULL!	#NULL!	#NULL!		#NULL!				#NULL!																							#NULL!		#NULL!
2	#NULL!		#NULL!			#NULL!	#NULL!	#NULL!		#NULL!				#NULL!																							#NULL!		#NULL!
2	#NULL!		#NULL!			#NULL!	#NULL!	#NULL!		#NULL!				#NULL!																							#NULL!		#NULL!
2	#NULL!		#NULL!			#NULL!	#NULL!	#NULL!		#NULL!				#NULL!																							#NULL!		#NULL!
2	#NULL!		#NULL!			#NULL!	#NULL!	#NULL!		#NULL!				#NULL!																							#NULL!		#NULL!
2	#NULL!		#NULL!			#NULL!	#NULL!	#NULL!		#NULL!				#NULL!																							#NULL!		#NULL!
2	#NULL!		#NULL!			#NULL!	#NULL!	#NULL!		#NULL!				#NULL!																							#NULL!		#NULL!
2	#NULL!		#NULL!			#NULL!	#NULL!	#NULL!		#NULL!				#NULL!																							#NULL!		#NULL!
2	#NULL!		#NULL!			#NULL!	#NULL!	#NULL!		#NULL!				#NULL!																							#NULL!		#NULL!
2	#NULL!		#NULL!			#NULL!	#NULL!	#NULL!		#NULL!				#NULL!																							#NULL!		#NULL!
2	#NULL!		#NULL!			#NULL!	#NULL!	#NULL!		#NULL!				#NULL!																							#NULL!		#NULL!
2	#NULL!		#NULL!			#NULL!	#NULL!	#NULL!		#NULL!				#NULL!																							#NULL!		#NULL!
2	#NULL!		#NULL!			#NULL!	#NULL!	#NULL!		#NULL!				#NULL!																							#NULL!		#NULL!
2	#NULL!		#NULL!			#NULL!	#NULL!	#NULL!		#NULL!				#NULL!																							#NULL!		#NULL!
2	#NULL!		#NULL!			#NULL!	#NULL!	#NULL!		#NULL!				#NULL!																							#NULL!		#NULL!
2	#NULL!		#NULL!			#NULL!	#NULL!	#NULL!		#NULL!				#NULL!																							#NULL!		#NULL!
2	#NULL!		#NULL!			#NULL!	#NULL!	#NULL!		#NULL!				#NULL!																							#NULL!		#NULL!
1	#NULL!		#NULL!			#NULL!	#NULL!	#NULL!		#NULL!				#NULL!																							#NULL!		#NULL!
1	#NULL!		#NULL!			#NULL!	#NULL!	#NULL!		#NULL!				#NULL!																							#NULL!		#NULL!
1	#NULL!		#NULL!			#NULL!	#NULL!	#NULL!		#NULL!				#NULL!																							#NULL!		#NULL!
1	#NULL!		#NULL!			#NULL!	#NULL!	#NULL!		#NULL!				#NULL!																							#NULL!		#NULL!
1	#NULL!		#NULL!			#NULL!	#NULL!	#NULL!		#NULL!				#NULL!																							#NULL!		#NULL!
1	#NULL!		#NULL!			#NULL!	#NULL!	#NULL!		#NULL!				#NULL!																							#NULL!		#NULL!
1	#NULL!		#NULL!			#NULL!	#NULL!	#NULL!		#NULL!				#NULL!																							#NULL!		#NULL!
1	#NULL!		#NULL!			#NULL!	#NULL!	#NULL!		#NULL!				#NULL!																							#NULL!		#NULL!
1	#NULL!		#NULL!			#NULL!	#NULL!	#NULL!		#NULL!				#NULL!																							#NULL!		#NULL!
1	#NULL!		#NULL!			#NULL!	#NULL!	#NULL!		#NULL!				#NULL!																							#NULL!		#NULL!
1	#NULL!		#NULL!			#NULL!	#NULL!	#NULL!		#NULL!				#NULL!																							#NULL!		#NULL!
1	#NULL!		#NULL!			#NULL!	#NULL!	#NULL!		#NULL!				#NULL!																							#NULL!		#NULL!
1	#NULL!		#NULL!			#NULL!	#NULL!	#NULL!		#NULL!				#NULL!																							#NULL!		#NULL!
1	#NULL!		#NULL!			#NULL!	#NULL!	#NULL!		#NULL!				#NULL!																							#NULL!		#NULL!
1	#NULL!		#NULL!			#NULL!	#NULL!	#NULL!		#NULL!				#NULL!																							#NULL!		#NULL!
1	#NULL!		#NULL!			#NULL!	#NULL!	#NULL!		#NULL!				#NULL!																							#NULL!		#NULL!
1	#NULL!		#NULL!			#NULL!	#NULL!	#NULL!		#NULL!				#NULL!																							#NULL!		#NULL!
1	#NULL!		#NULL!			#NULL!	#NULL!	#NULL!		#NULL!				#NULL!																							#NULL!		#NULL!
1	#NULL!		#NULL!			#NULL!	#NULL!	#NULL!		#NULL!				#NULL!																							#NULL!		#NULL!
1	#NULL!		#NULL!			#NULL!	#NULL!	#NULL!		#NULL!				#NULL!																							#NULL!		#NULL!
1	#NULL!		#NULL!			#NULL!	#NULL!	#NULL!		#NULL!				#NULL!																							#NULL!		#NULL!
1	#NULL!		#NULL!			#NULL!	#NULL!	#NULL!		#NULL!				#NULL!																							#NULL!		#NULL!
1	#NULL!		#NULL!			#NULL!	#NULL!	#NULL!		#NULL!				#NULL!																							#NULL!		#NULL!
1	#NULL!		#NULL!			#NULL!	#NULL!	#NULL!		#NULL!				#NULL!																							#NULL!		#NULL!
1	#NULL!		#NULL!			#NULL!	#NULL!	#NULL!		#NULL!				#NULL!																							#NULL!		#NULL!
1	#NULL!		#NULL!			#NULL!	#NULL!	#NULL!		#NULL!				#NULL!																							#NULL!		#NULL!
1	#NULL!		#NULL!			#NULL!	#NULL!	#NULL!		#NULL!				#NULL!																							#NULL!		#NULL!
1	#NULL!		#NULL!			#NULL!	#NULL!	#NULL!		#NULL!				#NULL!																							#NULL!		#NULL!
1	#NULL!		#NULL!			#NULL!	#NULL!	#NULL!		#NULL!				#NULL!																							#NULL!		#NULL!
1	#NULL!		#NULL!			#NULL!	#NULL!	#NULL!		#NULL!				#NULL!																							#NULL!		#NULL!
2	#NULL!		#NULL!			#NULL!	#NULL!	#NULL!		#NULL!				#NULL!																							#NULL!		#NULL!
2	#NULL!		#NULL!			#NULL!	#NULL!	#NULL!		#NULL!				#NULL!																							#NULL!		#NULL!
2	#NULL!		#NULL!			#NULL!	#NULL!	#NULL!		#NULL!				#NULL!																							#NULL!		#NULL!
2	#NULL!		#NULL!			#NULL!	#NULL!	#NULL!		#NULL!				#NULL!																							#NULL!		#NULL!
2	#NULL!		#NULL!			#NULL!	#NULL!	#NULL!		#NULL!				#NULL!																							#NULL!		#NULL!
2	#NULL!		#NULL!			#NULL!	#NULL!	#NULL!		#NULL!				#NULL!																							#NULL!		#NULL!
2	#NULL!		#NULL!			#NULL!	#NULL!	#NULL!		#NULL!				#NULL!																							#NULL!		#NULL!
2	#NULL!		#NULL!			#NULL!	#NULL!	#NULL!		#NULL!				#NULL!																							#NULL!		#NULL!
2	#NULL!		#NULL!			#NULL!	#NULL!	#NULL!		#NULL!				#NULL!																							#NULL!		#NULL!
2	#NULL!		#NULL!			#NULL!	#NULL!	#NULL!		#NULL!				#NULL!																							#NULL!		#NULL!
2	#NULL!		#NULL!			#NULL!	#NULL!	#NULL!		#NULL!				#NULL!																							#NULL!		#NULL!
2	#NULL!		#NULL!			#NULL!	#NULL!	#NULL!		#NULL!				#NULL!																							#NULL!		#NULL!
2	#NULL!		#NULL!			#NULL!	#NULL!	#NULL!		#NULL!				#NULL!																							#NULL!		#NULL!
2	#NULL!		#NULL!			#NULL!	#NULL!	#NULL!		#NULL!				#NULL!																							#NULL!		#NULL!
2	#NULL!		#NULL!			#NULL!	#NULL!	#NULL!		#NULL!				#NULL!																							#NULL!		#NULL!
2	#NULL!		#NULL!			#NULL!	#NULL!	#NULL!		#NULL!				#NULL!																							#NULL!		#NULL!
2	#NULL!		#NULL!			#NULL!	#NULL!	#NULL!		#NULL!				#NULL!																							#NULL!		#NULL!
2	#NULL!		#NULL!			#NULL!	#NULL!	#NULL!		#NULL!				#NULL!																							#NULL!		#NULL!
2	#NULL!		#NULL!			#NULL!	#NULL!	#NULL!		#NULL!				#NULL!																							#NULL!		#NULL!
2	#NULL!		#NULL!			#NULL!	#NULL!	#NULL!		#NULL!				#NULL!																							#NULL!		#NULL!
2	#NULL!		#NULL!			#NULL!	#NULL!	#NULL!		#NULL!				#NULL!																							#NULL!		#NULL!
2	#NULL!		#NULL!			#NULL!	#NULL!	#NULL!		#NULL!				#NULL!																							#NULL!		#NULL!
2	#NULL!		#NULL!			#NULL!	#NULL!	#NULL!		#NULL!				#NULL!																							#NULL!		#NULL!
2	#NULL!		#NULL!			#NULL!	#NULL!	#NULL!		#NULL!				#NULL!																							#NULL!		#NULL!
2	#NULL!		#NULL!			#NULL!	#NULL!	#NULL!		#NULL!				#NULL!																							#NULL!		#NULL!
2	#NULL!		#NULL!			#NULL!	#NULL!	#NULL!		#NULL!				#NULL!																							#NULL!		#NULL!
2	#NULL!		#NULL!			#NULL!	#NULL!	#NULL!		#NULL!				#NULL!																							#NULL!		#NULL!
2	#NULL!		#NULL!			#NULL!	#NULL!	#NULL!		#NULL!				#NULL!																							#NULL!		#NULL!
2	#NULL!		#NULL!			#NULL!	#NULL!	#NULL!		#NULL!				#NULL!																							#NULL!		#NULL!
2	#NULL!		#NULL!			#NULL!	#NULL!	#NULL!		#NULL!				#NULL!																							#NULL!		#NULL!
1	#NULL!		#NULL!			#NULL!	#NULL!	#NULL!		#NULL!				#NULL!																							#NULL!		#NULL!
1	#NULL!		#NULL!			#NULL!	#NULL!	#NULL!		#NULL!				#NULL!																							#NULL!		#NULL!
1	#NULL!		#NULL!			#NULL!	#NULL!	#NULL!		#NULL!				#NULL!																							#NULL!		#NULL!
1	#NULL!		#NULL!			#NULL!	#NULL!	#NULL!		#NULL!				#NULL!																							#NULL!		#NULL!
1	#NULL!		#NULL!			#NULL!	#NULL!	#NULL!		#NULL!				#NULL!																							#NULL!		#NULL!
1	#NULL!		#NULL!			#NULL!	#NULL!	#NULL!		#NULL!				#NULL!																							#NULL!		#NULL!
1	#NULL!		#NULL!			#NULL!	#NULL!	#NULL!		#NULL!				#NULL!																							#NULL!		#NULL!
1	#NULL!		#NULL!			#NULL!	#NULL!	#NULL!		#NULL!				#NULL!																							#NULL!		#NULL!
1	#NULL!		#NULL!			#NULL!	#NULL!	#NULL!		#NULL!				#NULL!																							#NULL!		#NULL!
1	#NULL!		#NULL!			#NULL!	#NULL!	#NULL!		#NULL!				#NULL!																							#NULL!		#NULL!
1	#NULL!		#NULL!			#NULL!	#NULL!	#NULL!		#NULL!				#NULL!																							#NULL!		#NULL!
1	#NULL!		#NULL!			#NULL!	#NULL!	#NULL!		#NULL!				#NULL!																							#NULL!		#NULL!
1	#NULL!		#NULL!			#NULL!	#NULL!	#NULL!		#NULL!				#NULL!																							#NULL!		#NULL!
1	#NULL!		#NULL!			#NULL!	#NULL!	#NULL!		#NULL!				#NULL!																							#NULL!		#NULL!
1	#NULL!		#NULL!			#NULL!	#NULL!	#NULL!		#NULL!				#NULL!																							#NULL!		#NULL!
1	#NULL!		#NULL!			#NULL!	#NULL!	#NULL!		#NULL!				#NULL!																							#NULL!		#NULL!
1	#NULL!		#NULL!			#NULL!	#NULL!	#NULL!		#NULL!				#NULL!																							#NULL!		#NULL!
1	#NULL!		#NULL!			#NULL!	#NULL!	#NULL!		#NULL!				#NULL!																							#NULL!		#NULL!
1	#NULL!		#NULL!			#NULL!	#NULL!	#NULL!		#NULL!				#NULL!																							#NULL!		#NULL!
1	#NULL!		#NULL!			#NULL!	#NULL!	#NULL!		#NULL!				#NULL!																							#NULL!		#NULL!
1	#NULL!		#NULL!			#NULL!	#NULL!	#NULL!		#NULL!				#NULL!																							#NULL!		#NULL!
1	#NULL!		#NULL!			#NULL!	#NULL!	#NULL!		#NULL!				#NULL!																							#NULL!		#NULL!
1	#NULL!		#NULL!			#NULL!	#NULL!	#NULL!		#NULL!				#NULL!																							#NULL!		#NULL!
1	#NULL!		#NULL!			#NULL!	#NULL!	#NULL!		#NULL!				#NULL!																							#NULL!		#NULL!
1	#NULL!		#NULL!			#NULL!	#NULL!	#NULL!		#NULL!				#NULL!																							#NULL!		#NULL!
1	#NULL!		#NULL!			#NULL!	#NULL!	#NULL!		#NULL!				#NULL!																							#NULL!		#NULL!
1	#NULL!		#NULL!			#NULL!	#NULL!	#NULL!		#NULL!				#NULL!																							#NULL!		#NULL!
1	#NULL!		#NULL!			#NULL!	#NULL!	#NULL!		#NULL!				#NULL!																							#NULL!		#NULL!
1	#NULL!		#NULL!			#NULL!	#NULL!	#NULL!		#NULL!				#NULL!																							#NULL!		#NULL!
1	#NULL!		#NULL!			#NULL!	#NULL!	#NULL!		#NULL!				#NULL!																							#NULL!		#NULL!
2	#NULL!		#NULL!			#NULL!	#NULL!	#NULL!		#NULL!				#NULL!																							#NULL!		#NULL!
2	#NULL!		#NULL!			#NULL!	#NULL!	#NULL!		#NULL!				#NULL!																							#NULL!		#NULL!
2	#NULL!		#NULL!			#NULL!	#NULL!	#NULL!		#NULL!				#NULL!																							#NULL!		#NULL!
2	#NULL!		#NULL!			#NULL!	#NULL!	#NULL!		#NULL!				#NULL!																							#NULL!		#NULL!
2	#NULL!		#NULL!			#NULL!	#NULL!	#NULL!		#NULL!				#NULL!																							#NULL!		#NULL!
2	#NULL!		#NULL!			#NULL!	#NULL!	#NULL!		#NULL!				#NULL!																							#NULL!		#NULL!
2	#NULL!		#NULL!			#NULL!	#NULL!	#NULL!		#NULL!				#NULL!																							#NULL!		#NULL!
2	#NULL!		#NULL!			#NULL!	#NULL!	#NULL!		#NULL!				#NULL!																							#NULL!		#NULL!
2	#NULL!		#NULL!			#NULL!	#NULL!	#NULL!		#NULL!				#NULL!																							#NULL!		#NULL!
2	#NULL!		#NULL!			#NULL!	#NULL!	#NULL!		#NULL!				#NULL!																							#NULL!		#NULL!
2	#NULL!		#NULL!			#NULL!	#NULL!	#NULL!		#NULL!				#NULL!																							#NULL!		#NULL!
2	#NULL!		#NULL!			#NULL!	#NULL!	#NULL!		#NULL!				#NULL!																							#NULL!		#NULL!
2	#NULL!		#NULL!			#NULL!	#NULL!	#NULL!		#NULL!				#NULL!																							#NULL!		#NULL!
2	#NULL!		#NULL!			#NULL!	#NULL!	#NULL!		#NULL!				#NULL!																							#NULL!		#NULL!
2	#NULL!		#NULL!			#NULL!	#NULL!	#NULL!		#NULL!				#NULL!																							#NULL!		#NULL!
2	#NULL!		#NULL!			#NULL!	#NULL!	#NULL!		#NULL!				#NULL!																							#NULL!		#NULL!
2	#NULL!		#NULL!			#NULL!	#NULL!	#NULL!		#NULL!				#NULL!																							#NULL!		#NULL!
2	#NULL!		#NULL!			#NULL!	#NULL!	#NULL!		#NULL!				#NULL!																							#NULL!		#NULL!
2	#NULL!		#NULL!			#NULL!	#NULL!	#NULL!		#NULL!				#NULL!																							#NULL!		#NULL!
2	#NULL!		#NULL!			#NULL!	#NULL!	#NULL!		#NULL!				#NULL!																							#NULL!		#NULL!
2	#NULL!		#NULL!			#NULL!	#NULL!	#NULL!		#NULL!				#NULL!																							#NULL!		#NULL!
2	#NULL!		#NULL!			#NULL!	#NULL!	#NULL!		#NULL!				#NULL!																							#NULL!		#NULL!
2	#NULL!		#NULL!			#NULL!	#NULL!	#NULL!		#NULL!				#NULL!																							#NULL!		#NULL!
2	#NULL!		#NULL!			#NULL!	#NULL!	#NULL!		#NULL!				#NULL!																							#NULL!		#NULL!
2	#NULL!		#NULL!			#NULL!	#NULL!	#NULL!		#NULL!				#NULL!																							#NULL!		#NULL!
2	#NULL!		#NULL!			#NULL!	#NULL!	#NULL!		#NULL!				#NULL!																							#NULL!		#NULL!
2	#NULL!		#NULL!			#NULL!	#NULL!	#NULL!		#NULL!				#NULL!																							#NULL!		#NULL!
2	#NULL!		#NULL!			#NULL!	#NULL!	#NULL!		#NULL!				#NULL!																							#NULL!		#NULL!
2	#NULL!		#NULL!			#NULL!	#NULL!	#NULL!		#NULL!				#NULL!																							#NULL!		#NULL!
2	#NULL!		#NULL!			#NULL!	#NULL!	#NULL!		#NULL!				#NULL!																							#NULL!		#NULL!
1	#NULL!		#NULL!			#NULL!	#NULL!	#NULL!		#NULL!				#NULL!																							#NULL!		#NULL!
1	#NULL!		#NULL!			#NULL!	#NULL!	#NULL!		#NULL!				#NULL!																							#NULL!		#NULL!
1	#NULL!		#NULL!			#NULL!	#NULL!	#NULL!		#NULL!				#NULL!																							#NULL!		#NULL!
1	#NULL!		#NULL!			#NULL!	#NULL!	#NULL!		#NULL!				#NULL!																							#NULL!		#NULL!
1	#NULL!		#NULL!			#NULL!	#NULL!	#NULL!		#NULL!				#NULL!																							#NULL!		#NULL!
1	#NULL!		#NULL!			#NULL!	#NULL!	#NULL!		#NULL!				#NULL!																							#NULL!		#NULL!
1	#NULL!		#NULL!			#NULL!	#NULL!	#NULL!		#NULL!				#NULL!																							#NULL!		#NULL!
1	#NULL!		#NULL!			#NULL!	#NULL!	#NULL!		#NULL!				#NULL!																							#NULL!		#NULL!
1	#NULL!		#NULL!			#NULL!	#NULL!	#NULL!		#NULL!				#NULL!																							#NULL!		#NULL!
1	#NULL!		#NULL!			#NULL!	#NULL!	#NULL!		#NULL!				#NULL!																							#NULL!		#NULL!
1	#NULL!		#NULL!			#NULL!	#NULL!	#NULL!		#NULL!				#NULL!																							#NULL!		#NULL!
1	#NULL!		#NULL!			#NULL!	#NULL!	#NULL!		#NULL!				#NULL!																							#NULL!		#NULL!
1	#NULL!		#NULL!			#NULL!	#NULL!	#NULL!		#NULL!				#NULL!																							#NULL!		#NULL!
1	#NULL!		#NULL!			#NULL!	#NULL!	#NULL!		#NULL!				#NULL!																							#NULL!		#NULL!
1	#NULL!		#NULL!			#NULL!	#NULL!	#NULL!		#NULL!				#NULL!																							#NULL!		#NULL!
1	#NULL!		#NULL!			#NULL!	#NULL!	#NULL!		#NULL!				#NULL!																							#NULL!		#NULL!
1	#NULL!		#NULL!			#NULL!	#NULL!	#NULL!		#NULL!				#NULL!																							#NULL!		#NULL!
1	#NULL!		#NULL!			#NULL!	#NULL!	#NULL!		#NULL!				#NULL!																							#NULL!		#NULL!
1	#NULL!		#NULL!			#NULL!	#NULL!	#NULL!		#NULL!				#NULL!																							#NULL!		#NULL!
1	#NULL!		#NULL!			#NULL!	#NULL!	#NULL!		#NULL!				#NULL!																							#NULL!		#NULL!
1	#NULL!		#NULL!			#NULL!	#NULL!	#NULL!		#NULL!				#NULL!																							#NULL!		#NULL!
1	#NULL!		#NULL!			#NULL!	#NULL!	#NULL!		#NULL!				#NULL!																							#NULL!		#NULL!
1	#NULL!		#NULL!			#NULL!	#NULL!	#NULL!		#NULL!				#NULL!																							#NULL!		#NULL!
1	#NULL!		#NULL!			#NULL!	#NULL!	#NULL!		#NULL!				#NULL!																							#NULL!		#NULL!
1	#NULL!		#NULL!			#NULL!	#NULL!	#NULL!		#NULL!				#NULL!																							#NULL!		#NULL!
1	#NULL!		#NULL!			#NULL!	#NULL!	#NULL!		#NULL!				#NULL!																							#NULL!		#NULL!
1	#NULL!		#NULL!			#NULL!	#NULL!	#NULL!		#NULL!				#NULL!																							#NULL!		#NULL!
1	#NULL!		#NULL!			#NULL!	#NULL!	#NULL!		#NULL!				#NULL!																							#NULL!		#NULL!
1	#NULL!		#NULL!			#NULL!	#NULL!	#NULL!		#NULL!				#NULL!																							#NULL!		#NULL!
1	#NULL!		#NULL!			#NULL!	#NULL!	#NULL!		#NULL!				#NULL!																							#NULL!		#NULL!
2	#NULL!		#NULL!			#NULL!	#NULL!	#NULL!		#NULL!				#NULL!																							#NULL!		#NULL!
2	#NULL!		#NULL!			#NULL!	#NULL!	#NULL!		#NULL!				#NULL!																							#NULL!		#NULL!
2	#NULL!		#NULL!			#NULL!	#NULL!	#NULL!		#NULL!				#NULL!																							#NULL!		#NULL!
2	#NULL!		#NULL!			#NULL!	#NULL!	#NULL!		#NULL!				#NULL!																							#NULL!		#NULL!
2	#NULL!		#NULL!			#NULL!	#NULL!	#NULL!		#NULL!				#NULL!																							#NULL!		#NULL!
2	#NULL!		#NULL!			#NULL!	#NULL!	#NULL!		#NULL!				#NULL!																							#NULL!		#NULL!
2	#NULL!		#NULL!			#NULL!	#NULL!	#NULL!		#NULL!				#NULL!																							#NULL!		#NULL!
2	#NULL!		#NULL!			#NULL!	#NULL!	#NULL!		#NULL!				#NULL!																							#NULL!		#NULL!
2	#NULL!		#NULL!			#NULL!	#NULL!	#NULL!		#NULL!				#NULL!																							#NULL!		#NULL!
2	#NULL!		#NULL!			#NULL!	#NULL!	#NULL!		#NULL!				#NULL!																							#NULL!		#NULL!
2	#NULL!		#NULL!			#NULL!	#NULL!	#NULL!		#NULL!				#NULL!																							#NULL!		#NULL!
2	#NULL!		#NULL!			#NULL!	#NULL!	#NULL!		#NULL!				#NULL!																							#NULL!		#NULL!
2	#NULL!		#NULL!			#NULL!	#NULL!	#NULL!		#NULL!				#NULL!																							#NULL!		#NULL!
2	#NULL!		#NULL!			#NULL!	#NULL!	#NULL!		#NULL!				#NULL!																							#NULL!		#NULL!
2	#NULL!		#NULL!			#NULL!	#NULL!	#NULL!		#NULL!				#NULL!																							#NULL!		#NULL!
2	#NULL!		#NULL!			#NULL!	#NULL!	#NULL!		#NULL!				#NULL!																							#NULL!		#NULL!
2	#NULL!		#NULL!			#NULL!	#NULL!	#NULL!		#NULL!				#NULL!																							#NULL!		#NULL!
2	#NULL!		#NULL!			#NULL!	#NULL!	#NULL!		#NULL!				#NULL!																							#NULL!		#NULL!
2	#NULL!		#NULL!			#NULL!	#NULL!	#NULL!		#NULL!				#NULL!																							#NULL!		#NULL!
2	#NULL!		#NULL!			#NULL!	#NULL!	#NULL!		#NULL!				#NULL!																							#NULL!		#NULL!
2	#NULL!		#NULL!			#NULL!	#NULL!	#NULL!		#NULL!				#NULL!																							#NULL!		#NULL!
2	#NULL!		#NULL!			#NULL!	#NULL!	#NULL!		#NULL!				#NULL!																							#NULL!		#NULL!
2	#NULL!		#NULL!			#NULL!	#NULL!	#NULL!		#NULL!				#NULL!																							#NULL!		#NULL!
2	#NULL!		#NULL!			#NULL!	#NULL!	#NULL!		#NULL!				#NULL!																							#NULL!		#NULL!
2	#NULL!		#NULL!			#NULL!	#NULL!	#NULL!		#NULL!				#NULL!																							#NULL!		#NULL!
2	#NULL!		#NULL!			#NULL!	#NULL!	#NULL!		#NULL!				#NULL!																							#NULL!		#NULL!
2	#NULL!		#NULL!			#NULL!	#NULL!	#NULL!		#NULL!				#NULL!																							#NULL!		#NULL!
2	#NULL!		#NULL!			#NULL!	#NULL!	#NULL!		#NULL!				#NULL!																							#NULL!		#NULL!
2	#NULL!		#NULL!			#NULL!	#NULL!	#NULL!		#NULL!				#NULL!																							#NULL!		#NULL!
2	#NULL!		#NULL!			#NULL!	#NULL!	#NULL!		#NULL!				#NULL!																							#NULL!		#NULL!
[truncated: 168 more columns]

## Sheet: Sheet1
Stage 1 HR (pre)	Stage 2 HR (pre)	Stage 3 HR (pre)	Stage 1 RPE (pre)	Stage 2 RPE (pre)	Stage 3 RPE (pre)	Stage 1 HR (post)	Stage 2 HR (post)	Stage 3 HR (post)	Stage 1 RPE (post)	Stage 2 RPE (post)	Stage 3 RPE (post)	Chester Step test Stages	Pre-Intervention HR	Post-Intervention HR	Pre-Intervention RPE	Post-Intervention RPE
118	125	138	8	13	17	112	121	134	8	12	15	1	118	112	8	8
113	123	134	13	16	20	98	118	125	11	14	17	1	113	98	13	11
94	118	121	12	14	20	85	100	115	10	13	17	1	94	85	12	10
99	116	120	13	16	18	94	114	117	12	14	17	1	99	94	13	12
112	125	133	9	12	17	108	116	126	9	12	16	1	112	108	9	9
121	136	145	13	15	19	118	126	138	11	13	17	1	121	118	13	11
96	117	121	12	14	18	95	112	117	10	13	16	1	96	95	12	10
85	100	116	14	17	20	84	99	113	12	15	18	1	85	84	14	12
104	116	120	10	14	17	99	112	116	10	13	16	1	104	99	10	10
126	133	143	10	14	19	118	126	142	9	13	17	1	126	118	10	9
99	112	117	12	16	20	98	109	115	10	14	18	1	99	98	12	10
128	139	151	10	13	15	124	132	148	10	12	16	1	128	124	10	10
98	112	118	12	16	20	96	107	115	10	14	17	1	98	96	12	10
118	132	140	13	15	16	114	128	138	10	14	17	1	118	114	13	10
95	118	124	11	15	16	94	116	122	9	13	15	1	95	94	11	9
98	124	143	12	14	19	68	118	139	10	13	17	1	98	68	12	10
116	122	132	13	17	18	114	118	126	10	14	17	1	116	114	13	10
113	124	132	14	16	20	100	118	127	12	15	18	1	113	100	14	12
99	118	126	14	17	20	98	114	125	10	13	17	1	99	98	14	10
112	128	134	12	16	18	100	124	131	9	14	16	1	112	100	12	9
111	118	123	13	16	17	108	115	121	12	15	17	1	111	108	13	12
89	116	122	13	17	18	87	114	121	12	14	16	1	89	87	13	12
84	113	120	12	15	18	86	116	121	10	13	17	1	84	86	12	10
116	132	142	13	16	19	112	126	139	11	14	17	1	116	112	13	11
122	134	148	13	16	18	117	128	136	11	14	17	1	122	117	13	11
92	116	121	10	16	20	89	100	118	10	16	18	1	92	89	10	10
118	128	136	13	15	18	115	124	134	10	14	17	1	118	115	13	10
112	134	143	13	15	18	100	126	140	11	14	17	1	112	100	13	11
98	108	128	13	16	19	97	100	126	12	14	18	1	98	97	13	12
125	132	149	11	15	20	116	125	146	10	14	17	1	125	116	11	10
												2	125	121	13	12
												2	123	118	16	14
												2	118	100	14	13
												2	116	114	16	14
												2	125	116	12	12
												2	136	126	15	13
												2	117	112	14	13
												2	100	99	17	15
												2	116	112	14	13
												2	133	126	14	13
												2	112	109	16	14
												2	139	132	13	12
												2	112	107	16	14
												2	132	128	15	14
												2	118	116	15	13
												2	124	118	14	13
												2	122	118	17	14
												2	124	118	16	15
												2	118	114	17	13
												2	128	124	16	14
												2	118	115	16	15
												2	116	114	17	14
												2	113	116	15	13
												2	132	126	16	14
												2	134	128	16	14
												2	116	100	16	16
												2	128	124	15	14
												2	134	126	15	14
												2	108	100	16	14
												2	132	125	15	14
												3	138	134	17	15
												3	134	125	20	17
												3	121	115	20	17
												3	120	117	18	17
												3	133	126	17	16
												3	145	138	19	17
												3	121	117	18	16
												3	116	113	20	18
												3	120	116	17	16
												3	143	142	19	17
												3	117	115	20	18
												3	151	148	15	16
												3	118	115	20	17
												3	140	138	16	17
												3	124	122	16	15
												3	143	139	19	17
												3	132	126	18	17
												3	132	127	20	18
												3	126	125	20	17
												3	134	131	18	16
												3	123	121	17	17
												3	122	121	18	16
												3	120	121	18	17
												3	142	139	19	17
												3	148	136	18	17
												3	121	118	20	18
												3	136	134	18	17
												3	143	140	18	17
												3	128	126	19	18
												3	149	146	20	17
